# Supplementary material for: A Critical Review of Risk Assessment Models for Listeria monocytogenes in Produce
Source: Foods. 2024 Apr 4;13(7):1111. doi: 10.3390/foods13071111 (PMC11011655; doi:10.3390/foods13071111)
Supplement: Supplementary file 1 [file foods-13-01111-s001.zip]

Archive with 1 entries (1 files):
- foods-2905586-supplementary.xlsx
